# Supplementary material for: Evaluation of the bag-mediated filtration system as a novel tool for poliovirus environmental surveillance: Results from a comparative field study in Pakistan
Source: PLoS One. 2018 Jul 16;13(7):e0200551. doi: 10.1371/journal.pone.0200551 (PMC6047795; doi:10.1371/journal.pone.0200551)
Supplement: S1 Table — (XLSX) [file pone.0200551.s003.xlsx]

## Sheet: Environmental samples
	S1 Table. Wild poliovirus type 1 isolates from BMFS and two-phase samples
	District	Collection Site	Collection date (dd/mon/yy)	Sample type	WPV positive flasks processed for sequencing	Cluster	Sequence Analysis	Orphan a
	Sindh
	Karachi	Rashid Minhas	2016-03-15	BMFS	E2	R4B5C4	99.4% with PAK16-ENV111E4 PAK/SD/SUK/NS-1/16/003 SUKKUR 99.4% with PAK16-ENV095RD PAK/SD/KHI/GP-3/16/003 KHIGADAAP 99.1% with PAK16-638 PAK/BN/11/16/005 Quetta 99.1% with PAK16-1393 PAK/SD/52/16/005 SHIKARPUR 99.1% with PAK15-6443 SD/67/15/009 KHIKIMARI 99.1% with PAK15-ENV361E3 PAK/SD/KHI/GP-2/15/010 KHIGADAAP	N
					E3		100% with PAK16-BMS020E2 PAK/SD/KHI/GI-2/16/003-BMS KHIGULSHAN IQBAL
	Sukkur	Makka pumping station	2016-02-16	BMFS	E5	R4B5C5	99.77% with PAK16-833 PAK/KP/30/16/011 Peshawar 99.77% with PAK15-7861 PAK/KP/30/15/121 Peshawar 99.66% with PAK15-7667 PAK/KP/30/15/120 Peshawar	N
			2016-03-19	Two-phase	E4	R4B5C4	99.44% with PAK16-638 PAK/BN/11/16/005 QUETTA 99.44% with PAK16-1393 PAK/SD/52/16/005 SHIKARPUR 99.44% with PAK15-ENV308E4 PAK/SD/KHI/GP-3/15/009 KHIGADAAP 99.44% with PAK15-ENV282E3 PAK/SD/KHI/GP-2/15/008 KHIGADAAP 99.44% with PAK15-ENV268RD PAK/SD/KHI/GP-3/15/008 KHIGADAP	N
	Jacobabad	Sadar pumping Station	2016-02-04	BMFS	E5	R4B5C3	99.44% with AFG15-ENV092E5 AFG/ER/NGR/RDR-1/15/008 NANGARHAR 99.44% with AFG15-ENV092E3 AFG/ER/NGR/RDR-1/15/008 NANGARHAR 99.44% with AFG15-ENV092E2 AFG/ER/NGR/RDR-1/15/008 NANGARHAR 99.22% with PAK15-ENV316E2 PAK/BN/QTA/JS/15/009 QUETTA 99.22% with PAK15-ENV292E3 PAK/BN/QTA/JT-1/15/008 QUETTA	N
			2016-03-17	BMFS	E3	R4B5C4	99.5% with PAK16-1363 PAK/SD/52/16/005 SHIKARPUR 99.3% with PAK16-2161 SD/52/15/012 SHIKARPUR	N
			2016-08-16	BMFS	E1	R4B5C3	98.12% with PAK16-ENV281E1 PAK/BN/QTA/RP-1/16/001 QUETTA 98% with PAK16-1116 SD/53/16/005 JACOBABAD	Y
	Punjab
	Lahore	Main outfall well-1	2016-10-13	BMFS	E3	R4B5C4	99.55% with PAK16-ENV287E4 PAK/PB/LHR/GR-1/16/008 LAHORE 99.55% with PAK16-ENV287E3 PAK/PB/LHR/GR-1/16/008 LAHORE 99.44% with PAK16-7337 PAK/KP/13/16/007-C1 KOHISTAN 99.44% with PAK15-ENV308E4 PAK/SD/KHI/GP-3/15/009 KHIGADAAP 99.44% with PAK15-ENV282E3 PAK/SD/KHI/GP-2/15/008 KHIGADAAP	N
	Rawalpindi	Safdarabad	2016-04-14	BMFS	E5	R4B5C5	98.89% with PAK15-ENV269E5 PAK/KP/PWR/ST-1/15/008 Peshawar 98.56% with PAK15-ENV087E5 PAK/PB/RWP/DD-1/15/003 Rawalpindi	N
			2016-08-16	BMFS	E5	R4B5C4	99.55% with PAK16-ENV302E4 PAK/PB/RWP/SA−1/16/008 Rawalpindi 99% with PAK16-ENV011E1 PAK/SD/HYD/HC−1/16/001 Hyderabad 99% with PAK16-BMS060E5 PAK/PB/FSD/GM−1/16/007−BMS Faisalabad 99% with PAK15-ENV308E4 PAK/SD/KHI/GP−3/15/009 Khi.Gadap Town 99% with PAK15-ENV282E4 PAK/SD/KHI/GP−2/15/008 Khi.Gadap Town	N
					RD		99.44% with PAK16-ENV302E4 PAK/PB/RWP/SA−1/16/008 Rawalpindi 98.89% with PAK16-ENV011E1 PAK/SD/HYD/HC−1/16/001 Hyderabad 98.89% with PAK16-BMS060E5 PAK/PB/FSD/GM−1/16/007−BMS Faisalabad 98.89% with PAK15-ENV308E4 PAK/SD/KHI/GP−3/15/009 Khi.Gadap Town 98.89% with PAK15-ENV282E4 PAK/SD/KHI/GP−2/15/008 Khi.Gadap Town
				Two-phase	E4	R4B5C4	99.4% with PAK16-BMS060E5 PAK/PB/FSD/GM-1/16/007-BMS FAISALABAD 98.8% with PAK15-ENV268E1 PAK/SD/KHI/GP-3/15/008 KHIGADAP 98.8% with PAK15-ENV282E3 PAK/SD/KHI/GP-2/15/008 KHIGADAAP 98.8% with PAK15-ENV308E4 PAK/SD/KHI/GP-3/15/009 KHIGADAAP 98.8% with PAK16-ENV011E1 PAK/SD/HYD/HC-1/16/001 HYDERABAD	N
	Faisalabad	Pump Station (3)	2016-02-03	BMFS	RD	R4B5C5	98.23% with AFG15-2276 AFG/06/15/220 NANGARHAR 97.79% with AFG15-2152 AFG/06/15/208 NNAGARHAR	Y
				Two-phase	E1	R4B5C5	98.67% with AFG15-2276 AFG/06/15/220 NANGARAHAR 98.23% with AFG15-2152 AFG/06/15/208 NANGARAHAR	N
			2016-07-02	BMFS	E5	R4B5C4	98.67% with PAK15-ENV282E4 PAK/SD/KHI/GP-2/15/008 Karachi Gadap 98.45% with: PAK16-ENV011E1 PAK/SD/HYD/HC-1/16/001 Hyderabad 98.45% with: PAK15-ENV308E4 PAK/SD/KHI/GP-3/15/009 Karachi Gadap 98.45% with PAK15-ENV282E3 PAK/SD/KHI/GP-2/15/008 Karachi Gadap 98.45% with PAK15-ENV268E1 PAK/SD/KHI/GP-3/15/008 Karachi Gadap	N
	Khyber Pakhtunkhwa
	Peshawar	Shaheen Muslim town	2016-03-02	Two-phase	E1	R4B5C5	99.66% with PAK16-833 PAK/KP/30/16/011 PESHAWAR 99.66% withPAK15-7861 PAK/KP/30/15/121 PESHAWAR 99.55% withPAK15-7667 PAK/KP/30/15/120 PESHAWAR	N
			2016-04-22	BMFS	E1	R4B5C5	99.33% with PAK16-ENV079E1 PAK/KP/PWR/ST-1/16/003 Peshawar 99.22% with PAK16-BMS008E5 PAK/SD/SUK/NS-1/16/002-BMS Sukkur 99.22% with PAK16-833 PAK/KP/30/16/011 Peshawar 99.22% with PAK15-7861 PAK/KP/30/15/121 Peshawar 99.22% with PAK16-ENV055E5 PAK/KP/PWR/ST-1/16/002 Peshawar	N
					E2		99.44% with PAK15-ENV269E5 PAK/KP/PWR/ST-1/15/008 Peshawar 99.11% with PAK15-ENV087E5 PAK/PB/RWP/DD-1/15/003 Rawalpindi
					E3		99.55% with PAK16-ENV079E1 PAK/KP/PWR/ST-1/16/003 Peshawar 99.44% with PAK16-BMS008E5 PAK/SD/SUK/NS-1/16/002-BMS Sukkur 99.44% with PAK16-833 PAK/KP/30/16/011 Peshawar 99.44% with PAK15-7861 PAK/KP/30/15/121 Peshawar 99.44% with PAK16-ENV055E5 PAK/KP/PWR/ST-1/16/002 Peshawar
					E5		98.78% with PAK15-ENV269E5 PAK/KP/PWR/ST-1/15/008 Peshawar 98.45% with PAK15-ENV087E5 PAK/PB/RWP/DD-1/15/003 Rawalpindi
			2016-07-11	BMFS	E1	R4B5C5	99.2% with PAK16-BMS032E5 PAK/PB/RWP/SA-1/16/004-BMS Rawalpindi 99.2% with PAK16-BMS035E5 PAK/KP/PWR/ST-1/16/004-BMS Peshawar 98.1% with PAK15-ENV269E5 PAK/KP/PWR/ST-1/15/008 Peshawar	N
					E2		99.5% with PAK16-BMS032E5 PAK/PB/RWP/SA-1/16/004-BMS Rawalpindi 99.5% with PAK16-BMS035E5 PAK/KP/PWR/ST-1/16/004-BMS Peshawar 98.5% with PAK15-ENV269E5 PAK/KP/PWR/ST-1/15/008 Peshawar
					E4		99.3% with PAK16-BMS032E5 PAK/PB/RWP/SA-1/16/004-BMS Rawalpindi 99.3% with PAK16-BMS035E5 PAK/KP/PWR/ST-1/16/004-BMS Peshawar 98.2% with PAK15-ENV269E5 PAK/KP/PWR/ST-1/15/008 Peshawar
				Two-phase	E4	R4B5C5	100% with PAK16-BMS062E2 PAK/KP/PWR/ST-1/16/007-BMS Peshawar 99.5% with PAK16-BMS032E5 PAK/PB/RWP/SA-1/16/004-BMS Rawalpindi 99.5% with PAK16-BMS035E5 PAK/KP/PWR/ST-1/16/004-BMS Peshawar 98.5% with PAK15-ENV269E5 PAK/KP/PWR/ST-1/15/008 Peshawar	N
			2016-09-15	BMFS	E4	R4B5C5	98.5% with PAK16-ENV079E1 PAK/KP/PWR/ST-1/16/003 Peshawar 98.5% with PAK16-BMS035E3 PAK/KP/PWR/ST-1/16/004-BMS PESHAWAR 98.4% with PAK16-BMS008E5 PAK/SD/SUK/NS-1/16/002-BMS SUKKUR 98.4% with PAK16-833 PAK/KP/30/16/011 Peshawar 98.4% with PAK15-7861 PAK/KP/30/15/121 Peshawar	Y
				Two-phase	RD	R4B5C5	98.89% withPAK16-BMS008E5 PAK/SD/SUK/NS-1/16/002-BMS 98.89% with PAK16-833 PAK/KP/30/16/011 Peshawar 98.89% with PAK15-7861 PAK/KP/30/15/121 Peshawar 98.78% with PAK15-7667 PAK/KP/30/15/120 Peshawar 98.78% with PAK16-ENV079E1 PAK/KP/PWR/ST−1/16/003 Peshawar	N
			2016-10-10	BMFS	E5	R4B5C4	98.78%with PAK16-ENV287E4 PAK/PB/LHR/GR-1/16/008 LAHORE 98.78% with PAK16-ENV287E3 PAK/PB/LHR/GR-1/16/008 LAHORE 98.56% with PAK16-BMS100E3 PAK/PB/LHR/OF-1/16/010-BMS LAHORE	N
				Two-phase	E1	R4B5C4	98.67%PAK16-ENV287E4 PAK/PB/LHR/GR-1/16/008 LAHORE 98.67% PAK16-ENV287E3 PAK/PB/LHR/GR-1/16/008 LAHORE 98.45% PAK16-BMS100E3 PAK/PB/LHR/OF-1/16/010-BMS LAHORE	N
					E4		98.78%with PAK16-ENV287E4 PAK/PB/LHR/GR-1/16/008 LAHORE 98.78% with PAK16-ENV287E3 PAK/PB/LHR/GR-1/16/008 LAHORE 98.56% with PAK16-BMS100E3 PAK/PB/LHR/OF-1/16/010-BMS LAHORE
					RD	R4B5C5	98.89% with PAK16-ENV355RD PAK/KP/PWR/ST-1/16/009 PESHAWAR 98.67% with PAK16-BMS008E5 PAK/SD/SUK/NS-1/16/002-BMS SUKKUR 98.56% with PAK15-7861 PAK/KP/30/15/121 Peshawar
			2016-11-10	BMFS	E3	R4B5C4	99.44% with PAK16-ENV456E4 PAK/KP/PWR/ST-1/16/011 PESHAWAR 99.22% with PAK16-ENV396E4 PAK/KP/PWR/ST-1/16/010 PESHAWAR	N
					E5		99.33% with PAK16-ENV456E4 PAK/KP/PWR/ST-1/16/011 PESHAWAR 99.11% with PAK16-ENV396E4 PAK/KP/PWR/ST-1/16/010 PESHAWAR
					RD		99%PAK16-ENV287E4 PAK/PB/LHR/GR-1/16/008 LAHORE 99% PAK16-ENV287E3 PAK/PB/LHR/GR-1/16/008 LAHORE 98.78% PAK16-BMS100E3 PAK/PB/LHR/OF-1/16/010-BMS LAHORE
				Two-phase	E1	R4B5C4	99.55% with PAK16-ENV456E4 PAK/KP/PWR/ST-1/16/011 PESHAWAR 99.33% with PAK16-ENV396E4 PAK/KP/PWR/ST-1/16/010 PESHAWAR 99.33% with PAK16-ENV456E5 PAK/KP/PWR/ST-1/16/011 PESHAWAR	N
					E2		99.33% with PAK16-ENV456E4 PAK/KP/PWR/ST-1/16/011 PESHAWAR 99.22% with PAK16-ENV396E1 PAK/KP/PWR/ST-1/16/010 PESHAWAR
					E4		99%PAK16-ENV287E4 PAK/PB/LHR/GR-1/16/008 LAHORE 99% PAK16-ENV287E3 PAK/PB/LHR/GR-1/16/008 LAHORE 98.78% PAK16-BMS100E3 PAK/PB/LHR/OF-1/16/010-BMS LAHORE
					E5		98.78%PAK16-ENV287E4 PAK/PB/LHR/GR-1/16/008 LAHORE 98.78% PAK16-ENV287E3 PAK/PB/LHR/GR-1/16/008 LAHORE 98.56% PAK16-BMS100E3 PAK/PB/LHR/OF-1/16/010-BMS LAHORE
	Baluchistan
	Quetta	Jamia Salfia	2016-02-12	BMFS	RD	R4B5C3	98.89% with PAK15-4546 PAK/BN/11/15/013 QUETTA 98.89% with PAK15-3109 PAK/BN/11/15/009 QUETTA	N
				Two-phase	E3	R4B5C3	99.11% with AFG15-ENV092E5 AFG/SR/KDH/KDK-1/15/008 KANDAHAR 99.11% with AFG15-ENV092E3 AFG/SR/KDH/KDK-1/15/008 KANDAHAR 98.89% with AFG15-ENV092E2 AFG/ER/NGR/RDR-1/15/008 NANGARHAR 98.89% with PAK15-ENV316E2 PAK/BN/QTA/JS/15/009 QUETTA 98.89% with PAK15-ENV292E3 PAK/BN/QTA/JT-1/15/008 QUETTA	N
					RD		99.77% with PAK15-ENV316E2 PAK/BN/QTA/JS/15/009 QUETTA 99.66% with PAK15-ENV316E1 PAK/BN/QTA/JS/15/009 QUETTA
	a 1.5% or more divergence in VP1 from its closest match
	BMFS, bag-mediated filtration system
