# Supplementary material for: Evaluation of the bag-mediated filtration system as a novel tool for poliovirus environmental surveillance: Results from a comparative field study in Pakistan
Source: PLoS One. 2018 Jul 16;13(7):e0200551. doi: 10.1371/journal.pone.0200551 (PMC6047795; doi:10.1371/journal.pone.0200551)
Supplement: S2 Table — (XLSX) [file pone.0200551.s004.xlsx]

## Sheet: Lahore-1
Lab. ID.	Epid. No.	Collection date	Epid. Week	SL1	SL2	SL3	WPV2	VDPV2	NPEV
E-59	PAK/PB/LHR/OF-1/16/002	2016-02-12	Week 06						1
BMS-4	PAK/PB/LHR/OF-1/16/002-BMS	2016-02-12	Week 06			1			1
E-99	PAK/PB/LHR/OF-1/16/003	2016-03-15	Week 11
BMS-16	PAK/PB/LHR/OF-1/16/003-BMS	2016-03-15	Week 11						1
E-137	PAK/PB/LHR/OF-1/16/004	2016-04-12	Week 15						1
BMS-30	PAK/PB/LHR/OF-1/16/004-BMS	2016-04-12	Week 15		1				1
E-180	PAK/PB/LHR/OF-1/16/005	2016-05-12	Week 19			1			1
BMS-43	PAK/PB/LHR/OF-1/16/005-BMS	2016-05-12	Week 19	1	1	1
E-220	PAK/PB/LHR/OF-1/16/006	2016-06-13	Week 24			1
BMS-55	PAK/PB/LHR/OF-1/16/006-BMS	2016-06-13	Week 24	1		1			1
E-251	PAK/PB/LHR/OF-1/16/007	2016-07-12	Week 28						1
BMS-64	PAK/PB/LHR/OF-1/16/007-BMS	2016-07-12	Week 28						1
E-298	PAK/PB/LHR/OF-1/16/008	2016-08-12	Week 32						1
BMS-78	PAK/PB/LHR/OF-1/16/008-BMS	2016-08-12	Week 32	1		1			1
E-354	PAK/PB/LHR/OF-1/16/009	2016-09-15	Week 37	1		1
BMS-89	PAK/PB/LHR/OF-1/16/009-BMS	2016-09-15	Week 37	1		1
E-402	PAK/PB/LHR/OF-1/16/010	2016-10-13	Week 41						1
BMS-100	PAK/PB/LHR/OF-1/16/010-BMS	2016-10-13	Week 41	1		1	1		1
E-445	PAK/PB/LHR/OF-1/16/011	2016-11-07	Week 45						1
BMS-110	PAK/PB/LHR/OF-1/16/011-BMS	2016-11-07	Week 45			1			1

## Sheet: Lahore-2
Lab. ID.	Epid. No.	Collection date	Epid. Week	SL1	SL2	SL3	WPV2	VDPV2	NPEV
E-60	PAK/PB/LHR/OF-2/16/002	2016-02-12	Week 06		1
BMS-5	PAK/PB/LHR/OF-2/16/002-BMS	2016-02-12	Week 06		1				1
E-100	PAK/PB/LHR/OF-2/16/003	2016-03-15	Week 11
BMS-17	PAK/PB/LHR/OF-2/16/003-BMS	2016-03-15	Week 11	1	1	1			1
E-138	PAK/PB/LHR/OF-2/16/004	2016-04-12	Week 15						1
BMS-31	PAK/PB/LHR/OF-2/16/004-BMS	2016-04-12	Week 15		1	1
E-178	PAK/PB/LHR/OF-2/16/005	2016-05-12	Week 19			1
BMS-42	PAK/PB/LHR/OF-2/16/005-BMS	2016-05-12	Week 19	1	1	1
E-223	PAK/PB/LHR/OF-2/16/006	2016-06-13	Week 24			1			1
BMS-54	PAK/PB/LHR/OF-2/16/006-BMS	2016-06-13	Week 24	1		1
E-253	PAK/PB/LHR/OF-2/16/007	2016-07-12	Week 28						1
BMS-63	PAK/PB/LHR/OF-2/16/007-BMS	2016-07-12	Week 28						1
E-296	PAK/PB/LHR/OF-2/16/008	2016-08-12	Week 32	1		1			1
BMS-77	PAK/PB/LHR/OF-2/16/008-BMS	2016-08-12	Week 32	1		1			1
E-351	PAK/PB/LHR/OF-2/16/009	2016-09-15	Week 37	1		1			1
BMS-90	PAK/PB/LHR/OF-2/16/009-BMS	2016-09-15	Week 37	1		1
E-401	PAK/PB/LHR/OF-2/16/010	2016-10-13	Week 41			1			1
BMS-101	PAK/PB/LHR/OF-2/16/010-BMS	2016-10-13	Week 41	1		1			1
E-444	PAK/PB/LHR/OF-2/16/011	2016-11-07	Week 45			1			1
BMS-111	PAK/PB/LHR/OF-2/16/011-BMS	2016-11-07	Week 45			1			1

## Sheet: Rawalpindi
Lab. ID.	Epid. No.	Collection date	Epid. Week	SL1	SL2	SL3	WPV2	VDPV2	NPEV
E-64	PAK/PB/RWP/SA-1/16/002	2016-02-15	Week 07		1	1
BMS-7	PAK/PB/RWP/SA-1/16/002-BMS	2016-02-15	Week 07		1	1			1
E-90	PAK/PB/RWP/SA-1/16/003	2016-03-10	Week 10		1	1
BMS-15	PAK/PB/RWP/SA-1/16/003-BMS	2016-03-10	Week 10						1
E-143	PAK/PB/RWP/SA-1/16/004	2016-04-14	Week 15		1				1
BMS-32	PAK/PB/RWP/SA-1/16/004-BMS	2016-04-14	Week 15	1	1		1
E-183	PAK/PB/RWP/SA-1/16/005	2016-05-13	Week 19	1		1
BMS-44	PAK/PB/RWP/SA-1/16/005-BMS	2016-05-13	Week 19			1
E-211	PAK/PB/RWP/SA-1/16/006	2016-06-10	Week 23	1		1			1
BMS-50	PAK/PB/RWP/SA-1/16/006-BMS	2016-06-10	Week 23	1	1	1
E-245	PAK/PB/RWP/SA-1/16/007	2016-07-11	Week 28						1
BMS-61	PAK/PB/RWP/SA-1/16/007-BMS	2016-07-11	Week 28	1					1
E-302	PAK/PB/RWP/SA-1/16/008	2016-08-16	Week 33	1		1	1		1
BMS-81	PAK/PB/RWP/SA-1/16/008-BMS	2016-08-16	Week 33	1		1	1
E-357	PAK/PB/RWP/SA-1/16/009	2016-09-16	Week 37	1		1
BMS-91	PAK/PB/RWP/SA-1/16/009-BMS	2016-09-16	Week 37	1		1
E-397	PAK/PB/RWP/SA-1/16/010	2016-10-13	Week 41			1
BMS-99	PAK/PB/RWP/SA-1/16/010-BMS	2016-10-13	Week 41	1		1
E-449	PAK/PB/RWP/SA-1/16/011	2016-11-08	Week 45	1		1
BMS-112	PAK/PB/RWP/SA-1/16/011-BMS	2016-11-08	Week 45	1		1

## Sheet: Faisalabad
Lab. ID.	Epid. No.	Collection date	Epid. Week	SL1	SL2	SL3	WPV2	VDPV2	NPEV
E-45	PAK/PB/FSD/GM-1/16/002	2016-02-03	Week 05	1	1	1	1
BMS-1	PAK/PB/FSD/GM-1/16/002-BMS	2016-02-03	Week 05	1	1	1	1
E-81	PAK/PB/FSD/GM-1/16/003	2016-03-04	Week 09		1	1			1
BMS-13	PAK/PB/FSD/GM-1/16/003-BMS	2016-03-04	Week 09		1
E-119	PAK/PB/FSD/GM-1/16/004	2016-04-04	Week 14	1	1	1
BMS-24	PAK/PB/FSD/GM-1/16/004-BMS	2016-04-04	Week 14	1	1	1			1
E-160	PAK/PB/FSD/GM-1/16/005	2016-05-03	Week 18						1
BMS-36	PAK/PB/FSD/GM-1/16/005-BMS	2016-05-03	Week 18						1
E-199	PAK/PB/FSD/GM-1/16/006	2016-06-03	Week 22	1		1
BMS-48	PAK/PB/FSD/GM-1/16/006-BMS	2016-06-03	Week 22	1		1
E-240	PAK/PB/FSD/GM-1/16/007	2016-07-02	Week 27			1			1
BMS-60	PAK/PB/FSD/GM-1/16/007-BMS	2016-07-02	Week 27	1		1	1
E-284	PAK/PB/FSD/GM-1/16/008	2016-08-03	Week 31	1		1			1
BMS-72	PAK/PB/FSD/GM-1/16/008-BMS	2016-08-03	Week 31	1		1			1
E-343	PAK/PB/FSD/GM-1/16/009	2016-09-06	Week 36	1		1			1
BMS-85	PAK/PB/FSD/GM-1/16/009-BMS	2016-09-06	Week 36	1		1			1
E-387	PAK/PB/FSD/GM-1/16/010	2016-10-04	Week 40	1		1
BMS-96	PAK/PB/FSD/GM-1/16/010-BMS	2016-10-04	Week 40	1		1			1
E-438	PAK/PB/FSD/GM-1/16/011	2016-11-03	Week 44						1
BMS-108	PAK/PB/FSD/GM-1/16/011-BMS	2016-11-03	Week 44	1		1

## Sheet: Multan
Lab. ID.	Epid. No.	Collection date	Epid. Week	SL1	SL2	SL3	WPV2	VDPV2	NPEV
E-69	PAK/PB/MUL/AT-1/16/002	2016-02-18	Week 07		1	1			1
BMS-9	PAK/PB/MUL/AT-1/16/002-BMS	2016-02-18	Week 07	1	1	1			1
E-108	PAK/PB/MUL/AT-1/16/003	2016-03-19	Week 12		1	1			1
BMS-21	PAK/PB/MUL/AT-1/16/003-BMS	2016-03-18	Week 11	1	1
E-148	PAK/PB/MUL/AT-1/16/004	2016-04-18	Week 16						1
BMS-34	PAK/PB/MUL/AT-1/16/004-BMS	2016-04-18	Week 16		1	1			1
E-192	PAK/PB/MUL/AT-1/16/005	2016-05-18	Week 20	1		1
BMS-46	PAK/PB/MUL/AT-1/16/005-BMS	2016-05-18	Week 20	1		1
E-234	PAK/PB/MUL/AT-1/16/006	2016-06-18	Week 25			1			1
BMS-59	PAK/PB/MUL/AT-1/16/006-BMS	2016-06-18	Week 25	1		1
E-266	PAK/PB/MUL/AT-1/16/007	2016-07-18	Week 29	1		1			1
BMS-67	PAK/PB/MUL/AT-1/16/007-BMS	2016-07-18	Week 29	1		1
E-315	PAK/PB/MUL/AT-1/16/008	2016-08-18	Week 33			1			1
BMS-83	PAK/PB/MUL/AT-1/16/008-BMS	2016-08-18	Week 33			1
E-366	PAK/PB/MUL/AT-1/16/009	2016-09-19	Week 38			1			1
BMS-94	PAK/PB/MUL/AT-1/16/009-BMS	2016-09-19	Week 38			1			1
E-415	PAK/PB/MUL/AT-1/16/010	2016-10-18	Week 42	1		1			1
BMS-104	PAK/PB/MUL/AT-1/16/010-BMS	2016-10-18	Week 42	1		1
E-472	PAK/PB/MUL/AT-1/16/011	2016-11-18	Week 46			1			1
BMS-119	PAK/PB/MUL/AT-1/16/011-BMS	2016-11-18	Week 46	1		1			1

## Sheet: Karachi
Lab. ID.	Epid. No.	Collection date	Epid. Week	SL1	SL2	SL3	WPV2	VDPV2	NPEV
E-70	PAK/SD/KHI/GI-2/16/002	2016-02-18	Week 07	1	1	1			1
BMS-10	PAK/SD/KHI/GI-2/16/002-BMS	2016-02-18	Week 07			1			1
E-104	PAK/SD/KHI/GI-2/16/003	2016-03-15	Week 11	1		1
BMS-20	PAK/SD/KHI/GI-2/16/003-BMS	2016-03-15	Week 11			1	1		1
E-135	PAK/SD/KHI/GI-2/16/004	2016-04-11	Week 15						1
BMS-28	PAK/SD/KHI/GI-2/16/004-BMS	2016-04-11	Week 15		1	1
E-185	PAK/SD/KHI/GI-2/16/005	2016-05-16	Week 20						1
BMS-45	PAK/SD/KHI/GI-2/16/005-BMS	2016-05-16	Week 20		1				1
E-226	PAK/SD/KHI/GI-2/16/006	2016-06-15	Week 24			1			1
BMS-56	PAK/SD/KHI/GI-2/16/006-BMS	2016-06-15	Week 24						1
E-268	PAK/SD/KHI/GI-2/16/007	2016-07-19	Week 29						1
BMS-68	PAK/SD/KHI/GI-2/16/007-BMS	2016-07-19	Week 29						1
E-293	PAK/SD/KHI/GI-2/16/008	2016-08-10	Week 32			1
BMS-75	PAK/SD/KHI/GI-2/16/008-BMS	2016-08-10	Week 32						1
E-348	PAK/SD/KHI/GI-2/16/009	2016-09-08	Week 36	1		1			1
BMS-86	PAK/SD/KHI/GI-2/16/009-BMS	2016-09-08	Week 36			1			1
E-406	PAK/SD/KHI/GI-2/16/010	2016-10-13	Week 41	1		1
BMS-102	PAK/SD/KHI/GI-2/16/010-BMS	2016-10-13	Week 41			1
E-440	PAK/SD/KHI/GI-2/16/011	2016-11-04	Week 41						1
BMS-109	PAK/SD/KHI/GI-2/16/011-BMS	2016-11-04	Week 41	1		1			1

## Sheet: Hyderabad
Lab. ID.	Epid. No.	Collection date	Epid. Week	SL1	SL2	SL3	WPV2	VDPV2	NPEV
E-57	PAK/SD/HYD/HC-1/16/002	2016-02-08	Week 06			1			1
BMS-3	PAK/SD/HYD/HC-1/16/002-BMS	2016-02-08	Week 06	1	1
E-89	PAK/SD/HYD/HC-1/16/003	2016-03-07	Week 10						1
BMS-14	PAK/SD/HYD/HC-1/16/003-BMS	2016-03-07	Week 10
E-134	PAK/SD/HYD/HC-1/16/004	2016-04-07	Week 14		1				1
BMS-27	PAK/SD/HYD/HC-1/16/004-BMS	2016-04-07	Week 14	1	1	1			1
E-168	PAK/SD/HYD/HC-1/16/005	2016-05-03	Week 18						1
BMS-37	PAK/SD/HYD/HC-1/16/005-BMS	2016-05-03	Week 18						1
E-213	PAK/SD/HYD/HC-1/16/006	2016-06-07	Week 23			1
BMS-51	PAK/SD/HYD/HC-1/16/006-BMS	2016-06-07	Week 23			1			1
E-256	PAK/SD/HYD/HC-1/16/007	2016-07-11	Week 28						1
BMS-66	PAK/SD/HYD/HC-1/16/007-BMS	2016-07-11	Week 28					1	1
E-301	PAK/SD/HYD/HC-1/16/008	2016-08-12	Week 32						1
BMS-80	PAK/SD/HYD/HC-1/16/008-BMS	2016-08-12	Week 32						1
E-364	PAK/SD/HYD/HC-1/16/010	2016-09-15	Week 37						1
BMS-93	PAK/SD/HYD/HC-1/16/009-BMS	2016-09-15	Week 37	1		1			1
E-409	PAK/SD/HYD/HC-1/16/012	2016-10-14	Week 41						1
BMS-103	PAK/SD/HYD/HC-1/16/010-BMS	2016-10-14	Week 41			1
E-469	PAK/SD/HYD/HC-1/16/014	2016-11-14	Week 46			1
BMS-118	PAK/SD/HYD/HC-1/16/011-BMS	2016-11-14	Week 46	1					1

## Sheet: Sukkur-Makka
Lab. ID.	Epid. No.	Collection date	Epid. Week	SL1	SL2	SL3	WPV2	VDPV2	NPEV
E-111	PAK/SD/SUK/NS-1/16/003	2016-03-19	Week 12				1
BMS-22	PAK/SD/SUK/NS-1/16/003-BMS	2016-03-19	Week 12	1	1	1
E-132	PAK/SD/SUK/NS-1/16/004	2016-04-07	Week 14		1				1
BMS-26	PAK/SD/SUK/NS-1/16/004-BMS	2016-04-07	Week 14		1				1
E-173	PAK/SD/SUK/NS-1/16/005	2016-05-10	Week 19						1
BMS-40	PAK/SD/SUK/NS-1/16/005-BMS	2016-05-10	Week 19						1
E-227	PAK/SD/SUK/NS-1/16/006	2016-06-15	Week 24
BMS-57	PAK/SD/SUK/NS-1/16/006-BMS	2016-06-15	Week 24						1
E-275	PAK/SD/SUK/NS-1/16/007	2016-07-25	Week 30						1
BMS-70	PAK/SD/SUK/NS-1/16/007-BMS	2016-07-25	Week 30	1					1
E-291	PAK/SD/SUK/NS-1/16/008	2016-08-08	Week 32			1			1
BMS-74	PAK/SD/SUK/NS-1/16/008-BMS	2016-08-08	Week 32			1			1
E-338	PAK/SD/SUK/NS-1/16/009	2016-09-05	Week 36						1
BMS-84	PAK/SD/SUK/NS-1/16/009-BMS	2016-09-05	Week 36	1		1			1
E-424	PAK/SD/SUK/NS-1/16/010	2016-10-20	Week 42						1
BMS-105	PAK/SD/SUK/NS-1/16/010-BMS	2016-10-20	Week 42			1			1
E-453	PAK/SD/SUK/NS-1/16/011	2016-11-07	Week 45	1		1			1
BMS-113	PAK/SD/SUK/NS-1/16/011-BMS	2016-11-07	Week 45						1

## Sheet: Sukkur-Miani
Lab. ID.	Epid. No.	Collection date	Epid. Week	SL1	SL2	SL3	WPV2	VDPV2	NPEV
E-114	PAK/SD/SUK/SC-1/16/003	2016-08-22	Week 12	1					1
BMS-23	PAK/SD/SUK/SC-1/16/003-BMS	2016-03-22	Week 12	1	1	1			1
E-144	PAK/SD/SUK/SC-1/16/004	2016-04-15	Week 15		1				1
BMS-33	PAK/SD/SUK/SC-1/16/004-BMS	2016-04-15	Week 15			1
E-177	PAK/SD/SUK/SC-1/16/005	2016-05-11	Week 19						1
BMS-41	PAK/SD/SUK/SC-1/16/005-BMS	2016-05-10	Week 19	1	1	1
E-230	PAK/SD/SUK/SC-1/16/006	2016-06-16	Week 24						1
BMS-58	PAK/SD/SUK/SC-1/16/006-BMS	2016-06-16	Week 24			1			1
E-276	PAK/SD/SUK/SC-1/16/007	2016-07-26	Week 30						1
BMS-71	PAK/SD/SUK/SC-1/16/007-BMS	2016-07-26	Week 30						1
E-300	PAK/SD/SUK/SC-1/16/008	2016-08-11	Week 32	1					1
BMS-76	PAK/SD/SUK/SC-1/16/008-BMS	2016-08-11	Week 32	1		1			1
E-350	PAK/SD/SUK/SC-1/16/009	2016-09-07	Week 36	1		1			1
BMS-87	PAK/SD/SUK/SC-1/16/009-BMS	2016-09-07	Week 36	1		1			1
E-425	PAK/SD/SUK/SC-1/16/010	2016-10-21	Week 42						1
BMS-106	PAK/SD/SUK/SC-1/16/010-BMS	2016-10-21	Week 42	1		1
E-455	PAK/SD/SUK/SC-1/16/011	2016-11-08	Week 45						1
BMS-114	PAK/SD/SUK/SC-1/16/011-BMS	2016-11-08	Week 45	1		1

## Sheet: Jacobabad
Lab. ID.	Epid. No.	Collection date	Epid. Week	SL1	SL2	SL3	WPV2	VDPV2	NPEV
E-50	PAK/SD/JCD/SP-1/16/002	2016-02-04	Week 05	1					1
BMS-2	PAK/SD/JCD/SP-1/16/002-BMS	2016-02-04	Week 05	1		1	1
E-105	PAK/SD/JCD/SP-1/16/003	2016-03-17	Week 11	1
BMS-19	PAK/SD/JCD/SP-1/16/003-BMS	2016-03-10	Week 11	1		1	1
E-130	PAK/SD/JCD/SP-1/16/004	2016-04-07	Week 14		1				1
BMS-25	PAK/SD/JCD/SP-1/16/004-BMS	2016-04-06	Week 14	1	1	1
E-174	PAK/SD/JCD/SP-1/16/005	2016-05-10	Week 19						1
BMS-39	PAK/SD/JCD/SP-1/16/005-BMS	2016-05-10	Week 19						1
E-209	PAK/SD/JCD/SP-1/16/006	2016-06-07	Week 23						1
BMS-49	PAK/SD/JCD/SP-1/16/006-BMS	2016-06-07	Week 23	1					1
E-269	PAK/SD/JCD/SP-1/16/007	2016-07-19	Week 29	1
BMS-69	PAK/SD/JCD/SP-1/16/007-BMS	2016-07-19	Week 29	1		1
E-311	PAK/SD/JCD/SP-1/16/008	2016-08-16	Week 33						1
BMS-82	PAK/SD/JCD/SP-1/16/008-BMS	2016-08-16	Week 33			1	1		1
E-371	PAK/SD/JCD/SP-1/16/009	2016-09-21	Week 38						1
BMS-95	PAK/SD/JCD/SP-1/16/009-BMS	2016-09-21	Week 38	1		1			1
E-393	PAK/SD/JCD/SP-1/16/010	2016-10-07	Week 40			1			1
BMS-97	PAK/SD/JCD/SP-1/16/010-BMS	2016-10-07	Week 40			1			1
E-459	PAK/SD/JCD/SP-1/16/011	2016-11-10	Week 45						1
BMS-116	PAK/SD/JCD/SP-1/16/011-BMS	2016-11-10	Week 45	1		1			1

[truncated: 2 more sheets: Quetta, Peshawar]
