# Supplementary material for: Evaluation of the bag-mediated filtration system as a novel tool for poliovirus environmental surveillance: Results from a comparative field study in Pakistan
Source: PLoS One. 2018 Jul 16;13(7):e0200551. doi: 10.1371/journal.pone.0200551 (PMC6047795; doi:10.1371/journal.pone.0200551)
Supplement: S3 Table — (XLSX) [file pone.0200551.s005.xlsx]

## Sheet: Lahore-1
Epid. No.	Collection date	Time collected	Rain yesterday	Rain today	Stored with cold packs	Volume filtered (L)	Time to filter (minutes)	Shipped with cold packs	Date shipped	Date received at the NIH in Islamabad	Shipping time (days)	Cold on receipt	Stored in fridge	Preservatives added	Date of Elution	Date of sencondary concentration	Time between collection and the end of secondary concentration (days)
PAK/PB/LHR/OF-1/16/002-BMS	2016-02-12	08:30:00	0	0	1	5.5	-	1	2016-02-12	2016-02-15	3	1	1	0	2016-02-15	2016-02-15	4
PAK/PB/LHR/OF-1/16/003-BMS	2016-03-15	08:20:00	0	0	1	5.5	70	1	2016-03-15	2016-03-16	1	1	1	0	2016-03-16	2016-03-16	2
PAK/PB/LHR/OF-1/16/004-BMS	2016-04-12	08:45:00	0	0	1	6	70	1	2016-04-12	2016-04-13	1	1	1	1	2016-04-19	2016-04-19	8
PAK/PB/LHR/OF-1/16/005-BMS	2016-05-12	08:18:00	0	0	1	6	55	1	2016-05-12	2016-05-13	1	1	1	1	2016-05-17	2016-05-17	6
PAK/PB/LHR/OF-1/16/006-BMS	2016-06-13	08:05:00	0	0	1	6	55	1	2016-06-13	2016-06-14	1	1	1	1	-	-	-
PAK/PB/LHR/OF-1/16/007-BMS	2016-07-12	08:15:00	0	0	0	6	55	1	2016-07-12	2016-07-13	1	1	1	1	2016-07-14	2016-07-14	3
PAK/PB/LHR/OF-1/16/008-BMS	2016-08-12	08:10:00	0	0	1	6	45	1	2016-08-12	2016-08-13	1	1	1	1	2016-08-22	2016-08-22	11
PAK/PB/LHR/OF-1/16/009-BMS	2016-09-15	08:55:00	0	0	1	6	40	1	2016-09-15	2016-09-16	1	1	1	1	2016-09-20	2016-09-21	7
PAK/PB/LHR/OF-1/16/010-BMS	2016-10-13	08:30:00	0	0	1	6	40	1	2016-10-13	2016-10-14	1	1	1	1	2016-10-18	2016-10-19	7
PAK/PB/LHR/OF-1/16/011-BMS	2016-11-07	09:13:00	0	0	1	5	26	1	2016-11-07	2016-11-08	1	1	1	1	2016-11-10	2016-11-10	4

## Sheet: Lahore-2
Epid. No.	Collection date	Time collected	Rain yesterday	Rain today	Stored with cold packs	Volume filtered (L)	Time to filter (minutes)	Shipped with cold packs	Date shipped	Date received at the NIH in Islamabad	Shipping time (days)	Cold on receipt	Stored in fridge	Preservatives added	Date of Elution	Date of sencondary concentration	Time between collection and the end of secondary concentration (days)
PAK/PB/LHR/OF-2/16/002-BMS	2016-02-12	09:30:00	0	0	1	5.5	-	1	2016-02-12	2016-02-15	3	1	1	0	2016-02-15	2016-02-15	4
PAK/PB/LHR/OF-2/16/003-BMS	2016-03-15	09:35:00	0	0	1	5.5	75	1	2016-03-15	2016-03-16	1	1	1	0	2016-03-16	2016-03-16	2
PAK/PB/LHR/OF-2/16/004-BMS	2016-04-12	09:00:00	0	0	1	6	80	1	2016-04-12	2016-04-13	1	1	1	1	2016-04-19	2016-04-19	8
PAK/PB/LHR/OF-2/16/005-BMS	2016-05-12	08:30:00	0	0	-	5.5	65	1	2016-05-12	2016-05-13	1	1	1	1	2016-05-16	2016-05-16	5
PAK/PB/LHR/OF-2/16/006-BMS	2016-06-13	08:55:00	0	0	1	6	27	1	2016-06-13	2016-06-14	1	1	1	1	2016-06-15	2016-06-15	3
PAK/PB/LHR/OF-2/16/007-BMS	2016-07-12	09:15:00	0	0	1	6	45	1	2016-07-12	2016-07-13	1	1	1	0	2016-07-13	2016-07-13	2
PAK/PB/LHR/OF-2/16/008-BMS	2016-08-12	08:55:00	0	0	1	6	35	1	2016-08-12	2016-08-13	1	1	1	1	2016-08-22	2016-08-22	11
PAK/PB/LHR/OF-2/16/009-BMS	2016-09-15	08:15:00	0	0	1	6	35	1	2016-09-15	2016-09-16	1	1	1	1	2016-09-20	2016-09-21	7
PAK/PB/LHR/OF-2/16/010-BMS	2016-10-13	08:50:00	0	0	1	6	45	1	2016-10-13	2016-10-14	1	1	1	1	2016-10-18	2016-10-19	7
PAK/PB/LHR/OF-2/16/011-BMS	2016-11-07	08:50:00	0	0	1	6	16	1	2016-11-07	2016-11-08	1	1	1	1	2016-11-10	2016-11-10	4

## Sheet: Rawalpindi
Epid. No.	Collection date	Time collected	Rain yesterday	Rain today	Stored with cold packs	Volume filtered (L)	Time to filter (minutes)	Shipped with cold packs	Date shipped	Date received at the NIH in Islamabad	Shipping time (days)	Cold on receipt	Stored in fridge	Preservatives added	Date of Elution	Date of sencondary concentration	Time between collection and the end of secondary concentration (days)
PAK/PB/RWP/SA-1/16/002-BMS	2016-02-15	09:00:00	0	0	1	5.8	-	1	In person	2016-02-15	-	1	1	1	2016-02-16	2016-02-16	2
PAK/PB/RWP/SA-1/16/003-BMS	2016-03-10	09:00:00	0	0	1	5.9	300	-	-	2016-03-10	-	1	1	0	2016-03-10	2016-03-10	1
PAK/PB/RWP/SA-1/16/004-BMS	2016-04-14	09:10:00	0	0	1	5.85	210	-	-	2016-04-14	-	1	1	1	2016-04-21	2016-04-21	8
PAK/PB/RWP/SA-1/16/005-BMS	2016-05-13	08:40:00	0	0	1	6	120	1	2016-05-13	2016-05-13	0	1	1	1	2016-05-17	2016-05-17	5
PAK/PB/RWP/SA-1/16/006-BMS	2016-06-10	08:35:00	0	0	1	6	180	1	In person	2016-06-10	-	1	1	1	2016-06-13	2016-06-13	4
PAK/PB/RWP/SA-1/16/007-BMS	2016-07-11	08:55:00	-	-	-	6	150	1	2016-07-11	2016-07-11	0	1	1	0	2016-07-11	2016-07-11	1
PAK/PB/RWP/SA-1/16/008-BMS	2016-08-16	08:40:00	0	0	1	5.5	180	1	2016-08-16	2016-08-16	0	1	1	1	2016-08-23	2016-08-23	8
PAK/PB/RWP/SA-1/16/009-BMS	2016-09-16	09:00:00	0	0	1	6	180	1	2016-09-16	2016-09-16	0	1	1	1	-	-	-
PAK/PB/RWP/SA-1/16/010-BMS	2016-10-13	08:30:00	0	0	1	5.95	160	1	2016-10-13	2016-10-13	0	1	1	1	2016-10-18	2016-10-19	7
PAK/PB/RWP/SA-1/16/011-BMS	2016-11-08	08:55:00	0	0	1	6	190	1	-	2016-11-08	-	1	1	1	2016-11-10	2016-11-10	3

## Sheet: Faisalabad
Epid. No.	Collection date	Time collected	Rain yesterday	Rain today	Stored with cold packs	Volume filtered (L)	Time to filter (minutes)	Shipped with cold packs	Date shipped	Date received at the NIH in Islamabad	Shipping time (days)	Cold on receipt	Stored in fridge	Preservatives added	Date of Elution	Date of sencondary concentration	Time between collection and the end of secondary concentration (days)
PAK/PB/FSD/GM-1/16/002-BMS	2016-02-03	08:45:00	0	0	1	5.75	-	1	2016-02-03	2016-02-04	1	0	1	1	2016-02-08	2016-02-08	6
PAK/PB/FSD/GM-1/16/003-BMS	2016-03-04	08:50:00	1	0	1	5.5	210	1	2016-03-04	2016-03-07	3	1	1	0	2016-03-07	2016-03-07	4
PAK/PB/FSD/GM-1/16/004-BMS	2016-04-04	08:45:00	0	0	1	5.75	210	1	2016-04-04	2016-04-05	1	1	1	0	2016-04-05	2016-04-05	2
PAK/PB/FSD/GM-1/16/005-BMS	2016-05-03	08:50:00	0	0	1	6	195	1	2016-05-03	2016-05-04	1	1	1	0	2016-05-04	2016-05-04	2
PAK/PB/FSD/GM-1/16/006-BMS	2016-06-03	09:20:00	0	0	1	5.75	135	1	2016-06-03	2016-06-04	1	1	1	1	2016-06-07	2016-06-07	5
PAK/PB/FSD/GM-1/16/007-BMS	2016-07-02	08:25:00	0	0	1	6	120	1	2016-07-02	2016-07-04	2	1	1	1	2016-07-11	2016-07-11	10
PAK/PB/FSD/GM-1/16/008-BMS	2016-08-03	08:20:00	0	0	1	6	120	1	2016-08-03	2016-08-05	2	1	1	1	2016-08-10	2016-08-10	8
PAK/PB/FSD/GM-1/16/009-BMS	2016-09-06	08:15:00	0	0	1	6	120	1	2016-09-06	2016-09-08	2	1	1	1	2016-09-20	2016-09-21	16
PAK/PB/FSD/GM-1/16/010-BMS	2016-10-04	08:10:00	0	0	1	6	-	1	2016-10-04	2016-10-06	2	1	1	1	2016-10-13	2016-10-13	10
PAK/PB/FSD/GM-1/16/011-BMS	2016-11-03	08:20:00	0	0	1	6	120	1	2016-11-03	2016-11-04	1	1	1	1	2016-11-07	2016-11-08	6

## Sheet: Multan
Epid. No.	Collection date	Time collected	Rain yesterday	Rain today	Stored with cold packs	Volume filtered (L)	Time to filter (minutes)	Shipped with cold packs	Date shipped	Date received at the NIH in Islamabad	Shipping time (days)	Cold on receipt	Stored in fridge	Preservatives added	Date of Elution	Date of sencondary concentration	Time between collection and the end of secondary concentration (days)
PAK/PB/MUL/AT-1/16/002-BMS	2016-02-18	08:40:00	N	N	1	5.5	-	1	2016-02-18	2016-02-19	1	1	1	1	2016-02-22	2016-02-22	5
PAK/PB/MUL/AT-1/16/003-BMS	2016-03-18	08:30:00	N	N	1	6	-	1	2016-03-18	2016-03-19	1	1	1	0	2016-03-21	2016-03-21	4
PAK/PB/MUL/AT-1/16/004-BMS	2016-04-18	08:30:00	N	N	1	6	60	1	2016-04-18	2016-04-19	1	1	1	1	2016-04-25	2016-04-25	8
PAK/PB/MUL/AT-1/16/005-BMS	2016-05-18	08:20:00	N	N	1	6	95	1	2016-05-18	2016-05-19	1	1	1	0	2016-05-19	2016-05-19	2
PAK/PB/MUL/AT-1/16/006-BMS	2016-06-18	08:30:00	N	N	1	6	90	1	-	2016-06-20	-	1	1	1	2016-06-22	2016-06-22	5
PAK/PB/MUL/AT-1/16/007-BMS	2016-07-18	08:36:00	N	N	1	6	92	1	2016-07-18	2016-07-20	3	1	1	1	2016-07-21	2016-07-21	4
PAK/PB/MUL/AT-1/16/008-BMS	2016-08-18	08:35:00	N	N	1	6	65	1	2016-08-18	2016-08-19	1	1	1	1	2016-08-24	2016-08-24	7
PAK/PB/MUL/AT-1/16/009-BMS	2016-09-19	08:40:00	N	N	1	7	90	1	2016-09-19	2016-09-20	1	1	1	1	2016-10-03	2016-10-03	15
PAK/PB/MUL/AT-1/16/010-BMS	2016-10-18	08:35:00	N	N	1	7	95	1	2016-10-18	2016-10-19	1	1	1	1	2016-10-20	2016-10-21	4
PAK/PB/MUL/AT-1/16/011-BMS	2016-11-18	08:40:00	N	N	1	6	-	1	2016-11-18	2016-11-19	1	1	1	1	2016-11-19	2016-11-19	2

## Sheet: Karachi
Epid. No.	Collection date	Time collected	Rain yesterday	Rain today	Stored with cold packs	Volume filtered (L)	Time to filter (minutes)	Shipped with cold packs	Date shipped	Date received at the NIH in Islamabad	Shipping time (days)	Cold on receipt	Stored in fridge	Preservatives added	Date of Elution	Date of sencondary concentration	Time between collection and the end of secondary concentration (days)
PAK/SD/KHI/GI-2/16/002-BMS	2016-02-18	09:40:00	0	0	1	5	-	1	2016-02-18	2016-02-19	1	1	1	1	2016-02-22	2016-02-22	5
PAK/SD/KHI/GI-2/16/003-BMS	2016-03-15	09:30:00	0	0	1	5.5	70	1	2016-03-15	2016-03-17	2	1	1	1	2016-03-23	2016-03-23	9
PAK/SD/KHI/GI-2/16/004-BMS	2016-04-11	09:40:00	0	0	1	3	-	1	2016-04-11	2016-04-12	1	1	1	1	2016-04-13	2016-04-13	3
PAK/SD/KHI/GI-2/16/005-BMS	2016-05-16	08:55:00	0	0	1	6	40	-	2016-05-16	2016-05-18	2	1	1	1	2016-05-19	2016-05-19	4
PAK/SD/KHI/GI-2/16/006-BMS	2016-06-15	08:39:00	0	0	1	6	35	1	2016-06-15	2016-06-16	1	1	1	1	-	-	-
PAK/SD/KHI/GI-2/16/007-BMS	2016-07-19	09:20:00	0	0	1	6	25	1	2016-07-19	2016-07-21	2	1	1	0	2016-07-21	2016-07-21	3
PAK/SD/KHI/GI-2/16/008-BMS	2016-08-10	10:03:00	0	0	1	6	30	1	2016-08-10	2016-08-11	1	1	1	1	2016-08-22	2016-08-22	13
PAK/SD/KHI/GI-2/16/009-BMS	2016-09-08	09:15:00	0	0	1	5	30	1	2016-09-08	2016-09-09	1	1	1	1	2016-09-20	2016-09-21	14
PAK/SD/KHI/GI-2/16/010-BMS	2016-10-13	09:20:00	0	0	1	4.5	36	1	2016-10-13	2016-10-17	4	1	1	1	2016-10-18	2016-10-19	7
PAK/SD/KHI/GI-2/16/011-BMS	2016-11-04	10:00:00	0	0	1	6	-	1	2016-11-04	2016-11-07	3	1	1	1	2016-11-09	2016-11-09	6

## Sheet: Hyderabad
Epid. No.	Collection date	Time collected	Rain yesterday	Rain today	Stored with cold packs	Volume filtered (L)	Time to filter (minutes)	Shipped with cold packs	Date shipped	Date received at the NIH in Islamabad	Shipping time (days)	Cold on receipt	Stored in fridge	Preservatives added	Date of Elution	Date of sencondary concentration	Time between collection and the end of secondary concentration (days)
PAK/SD/HYD/HC-1/16/002-BMS	2016-02-08	10:30:00	0	0	1	5	60	1	2016-02-08	2016-02-11	3	1	1	0	2016-02-11	2016-02-11	4
PAK/SD/HYD/HC-1/16/003-BMS	2016-03-07	09:30:00	0	0	1	5.25	60	1	2016-03-07	2016-03-10	3	1	1	0	2016-03-10	2016-03-10	4
PAK/SD/HYD/HC-1/16/004-BMS	2016-04-07	08:45:00	0	0	1	5.75	55	1	2016-04-07	2016-04-11	4	1	1	1	2016-04-13	2016-04-13	7
PAK/SD/HYD/HC-1/16/005-BMS	2016-05-03	10:20:00	0	0	-	5	40	-	2016-05-03	2016-05-07	4	1	1	1	2016-05-10	2016-05-10	8
PAK/SD/HYD/HC-1/16/006-BMS	2016-06-07	10:00:00	0	0	1	5.75	30	1	2016-06-07	2016-06-10	3	1	1	1	2016-06-14	2016-06-14	8
PAK/SD/HYD/HC-1/16/007-BMS	2016-07-11	10:00:00	0	0	1	5	55	1	2016-07-11	2016-07-14	3	1	1	1	2016-07-21	2016-07-21	11
PAK/SD/HYD/HC-1/16/008-BMS	2016-08-12	09:40:00	0	0	1	6	30	-	-	2016-08-15	-	1	1	1	2016-08-23	2016-08-23	12
PAK/SD/HYD/HC-1/16/009-BMS	2016-09-15	09:35:00	0	0	1	5	45	1	2016-09-15	2016-09-19	4	1	1	1	-	-	-
PAK/SD/HYD/HC-1/16/010-BMS	2016-10-14	09:45:00	0	0	1	6	30	1	2016-10-14	2016-10-17	3	1	1	1	2016-10-18	2016-10-19	6
PAK/SD/HYD/HC-1/16/011-BMS	2016-11-14	08:50:00	0	0	1	6	30	1	-	2016-11-17	-	1	1	1	2016-11-17	2016-11-17	4

## Sheet: Sukkur-Makka
Epid. No.	Collection date	Time collected	Rain yesterday	Rain today	Stored with cold packs	Volume filtered (L)	Time to filter (minutes)	Shipped with cold packs	Date shipped	Date received at the NIH in Islamabad	Shipping time (days)	Cold on receipt	Stored in fridge	Preservatives added	Date of Elution	Date of sencondary concentration	Time between collection and the end of secondary concentration (days)
PAK/SD/SUK/NS-1/16/003-BMS	2016-03-19	08:00:00	0	0	0	5	60	1	2016-03-19	2016-03-21	2	1	1	0	2016-03-21	2016-03-21	3
PAK/SD/SUK/NS-1/16/004-BMS	2016-04-07	08:15:00	0	0	0	5	60	1	-	2016-04-11	-	1	1	0	2016-04-12	2016-04-12	6
PAK/SD/SUK/NS-1/16/005-BMS	2016-05-10	08:00:00	-	-	-	-	-	-	2016-05-10	2016-05-12	2	1	1	0	2016-05-12	2016-05-12	3
PAK/SD/SUK/NS-1/16/006-BMS	2016-06-15	07:15:00	0	0	1	5	-	1	2016-06-15	2016-06-17	2	1	1	1	2016-06-21	2016-06-21	7
PAK/SD/SUK/NS-1/16/007-BMS	2016-07-25	07:30:00	0	0	1	5	50	1	2016-07-25	2016-07-27	2	1	1	1	2016-07-28	2016-07-28	4
PAK/SD/SUK/NS-1/16/008-BMS	2016-08-08	07:15:00	0	0	1	5	90	1	2016-08-08	2016-08-10	2	1	1	1	2016-08-22	2016-08-22	15
PAK/SD/SUK/NS-1/16/009-BMS	2016-09-05	07:45:00	0	0	1	5	90	-	-	2016-09-07	-	1	1	1	2016-09-20	2016-09-21	17
PAK/SD/SUK/NS-1/16/010-BMS	2016-10-20	07:45:00	0	0	1	5	70	1	2016-10-20	2016-10-22	2	1	1	1	2016-10-25	2016-10-26	7
PAK/SD/SUK/NS-1/16/011-BMS	2016-11-07	07:35:00	-	-	-	-	58	-	-	2016-11-10	-	1	1	0	2016-11-10	2016-11-10	4

## Sheet: Sukkur-Miani
Epid. No.	Collection date	Time collected	Rain yesterday	Rain today	Stored with cold packs	Volume filtered (L)	Time to filter (minutes)	Shipped with cold packs	Date shipped	Date received at the NIH in Islamabad	Shipping time (days)	Cold on receipt	Stored in fridge	Preservatives added	Date of Elution	Date of sencondary concentration	Time between collection and the end of secondary concentration (days)
PAK/SD/SUK/SC-1/16/003-BMS	2016-03-22	08:10:00	0	0	0	5	50	1	2016-03-22	2016-03-24	2	1	1	0	2016-03-24	2016-03-24	3
PAK/SD/SUK/SC-1/16/004-BMS	2016-04-15	08:00:00	0	0	1	5	-	-	-	2016-04-18	-	1	1	1	2016-04-21	2016-04-21	7
PAK/SD/SUK/SC-1/16/005-BMS	2016-05-11	08:00:00	0	0	0	5	55	1	2016-05-11	2016-05-13	2	0	1	1	2016-05-16	2016-05-16	6
PAK/SD/SUK/SC-1/16/006-BMS	2016-06-16	07:15:00	0	0	1	5	50	1	2016-06-16	2016-06-19	3	1	1	1	2016-06-22	2016-06-22	7
PAK/SD/SUK/SC-1/16/007-BMS	2016-07-26	07:30:00	0	0	1	5	80	-	-	2016-07-28	-	0	1	0	2016-07-28	2016-07-28	3
PAK/SD/SUK/SC-1/16/008-BMS	2016-08-11	07:15:00	0	0	1	5	90	-	-	2016-08-13	-	1	1	1	2016-08-22	2016-08-22	12
PAK/SD/SUK/SC-1/16/009-BMS	2016-09-07	07:40:00	0	0	1	5	75	-	-	2016-09-09	-	1	1	1	2016-09-20	2016-09-21	15
PAK/SD/SUK/SC-1/16/010-BMS	2016-10-21	07:50:00	0	0	1	5	60	1	2016-10-21	2016-10-24	3	1	1	1	2016-10-24	2016-10-28	8
PAK/SD/SUK/SC-1/16/011-BMS	2016-11-08	07:20:00	-	-	-	-	51	-	2016-11-08	2016-11-10	2	1	1	0	2016-11-10	2016-11-10	3

## Sheet: Jacobabad
Epid. No.	Collection date	Time collected	Rain yesterday	Rain today	Stored with cold packs	Volume filtered (L)	Time to filter (minutes)	Shipped with cold packs	Date shipped	Date received at the NIH in Islamabad	Shipping time (days)	Cold on receipt	Stored in fridge	Preservatives added	Date of Elution	Date of sencondary concentration	Time between collection and the end of secondary concentration (days)
PAK/SD/JCD/SP-1/16/002-BMS	2016-02-04	08:30:00	0	0	1	3.5	-	1	2016-02-04	2016-02-08	4	0	1	0	2016-02-08	2016-02-08	5
PAK/SD/JCD/SP-1/16/003-BMS	2016-03-10	08:00:00	1	1	1	4	210	1	2016-03-14	2016-03-17	3	1	1	0	2016-03-17	2016-03-17	8
PAK/SD/JCD/SP-1/16/004-BMS	2016-04-06	08:45:00	0	0	1	4	120	1	2016-04-06	2016-04-08	2	1	0	1	2016-04-12	2016-04-12	7
PAK/SD/JCD/SP-1/16/005-BMS	2016-05-10	08:00:00	0	0	1	5.5	180	1	2016-05-10	2016-05-12	2	1	1	0	2016-05-12	2016-05-12	3
PAK/SD/JCD/SP-1/16/006-BMS	2016-06-07	08:00:00	0	0	1	4.5	210	1	2016-06-07	2016-06-10	3	1	1	1	2016-06-13	2016-06-13	7
PAK/SD/JCD/SP-1/16/007-BMS	2016-07-19	08:10:00	0	0	1	5.5	150	1	2016-07-19	2016-07-21	2	1	1	0	2016-07-21	2016-07-21	3
PAK/SD/JCD/SP-1/16/008-BMS	2016-08-16	08:10:00	0	0	1	6	120	1	2016-08-16	2016-08-18	2	1	1	1	2016-08-24	2016-08-24	9
PAK/SD/JCD/SP-1/16/009-BMS	2016-09-21	08:10:00	0	0	1	6	90	1	2016-09-21	2016-09-23	2	1	1	1	2016-09-27	2016-09-28	8
PAK/SD/JCD/SP-1/16/010-BMS	2016-10-07	08:00:00	0	0	1	6	-	1	2016-10-07	2016-10-10	3	1	1	1	2016-10-13	2016-10-13	7
PAK/SD/JCD/SP-1/16/011-BMS	2016-11-10	08:00:00	0	0	1	5.6	120	1	2016-11-10	2016-11-12	2	1	1	1	2016-11-15	2016-11-16	7

[truncated: 2 more sheets: Quetta, Peshawar]
